# Supplementary material for: Multi-laboratory comparisons of manual patch clamp hERG data generated using standardized protocols and following ICH S7B Q&A 2.1 best practices
Source: Sci Rep. 2025 Aug 16;15:29995. doi: 10.1038/s41598-025-15761-8 (PMC12357877; doi:10.1038/s41598-025-15761-8)
Supplement: Supplementary file 1 — Supplementary Material 1 [file 41598_2025_15761_MOESM1_ESM.xlsx]

## Sheet: Supplemental Table 1
Supplemental Table 1. Sources of individual drugs used by the participating laboratories.
	US sites						Europe		Asia
Drugs	CiPA Lab		CRL		FDA		B'SYS		DSTC
Ranolazine	Tocris	3118	Sigma-Aldrich	R6152	Tocris	3118	Selleckchem	S1799	Tocris	3118
Verapamil	Sigma-Aldrich	V4629	Sigma-Aldrich	V4629	Sigma-Aldrich	V4629	Tocris	654	Sigma-Aldrich	V4629
Tamoxifen	Sigma-Aldrich	T5648	Sigma-Aldrich	T5648	Sigma-Aldrich	T5648	Tocris	6342	Sigma-Aldrich	T5648
Metoprolol	Sigma-Aldrich	1441301	Sigma-Aldrich	M5391	Tocris	3256	Sigma-Aldrich	M5391	Tocris	3256
Chlorpromazine	Sigma-Aldrich	C8138	Sigma-Aldrich	C8138	Sigma-Aldrich	C8138	Sigma-Aldrich	C8138	Sigma-Aldrich	C8138
Ondansetron	Tocris	2891	Sigma-Aldrich	O3639	Tocris	2891	Selleckchem	S1996	Tocris	2891
Terfenadine	Tocris	3948	Sigma-Aldrich	T9652	Tocris	3948	Sigma-Aldrich	T9652	Tocris	3948
Cisapride	Sigma-Aldrich	C4740	Sigma-Aldrich	C4740	Sigma-Aldrich	C4740	Selleckchem	S4751	Tocris	1695
Clozapine	Tocris	444	Sigma-Aldrich	C6305	Tocris	444	Selleckchem	S2459	Tocris	444
Pimozide	Tocris	937	Sigma-Aldrich	P1793	Tocris	937	Sigma-Aldrich	P1793	Tocris	937
Sotalol	Sigma-Aldrich	S0278	Sigma-Aldrich	PHR2798	Sigma-Aldrich	S0278	Selleckchem	S2509	Sigma-Aldrich	S0278
Dofetilide	Sigma-Aldrich	PZ0016	Sigma-Aldrich	PZ0016	Sigma-Aldrich	PZ0016	Selleckchem	S1658	Tocris	3757
Azimilide	Sigma-Aldrich	SML0353	Sigma-Aldrich	SML0353	Tocris	6318	Tocris	6318	Tocris	6318
Disopyramide	Sigma-Aldrich	D2920000	Sigma-Aldrich	D6035	Sigma-Aldrich	D2920000	Sigma-Aldrich	D6035	Sigma-Aldrich	D2920000
E-4031	Tocris	1808	Sigma-Aldrich	M5060	Tocris	1808	Alomone Labs	E-500	Fujifilm Wako Pure Chemical	055-08453
Astemizole	Tocris	3489			Tocris	3489	Tocris	3489	Tocris	3489
Ibutilide	Tocris	3908			Tocris	3908	AdooQ Bioscience	A11750	Tocris	3908
Bepridil	Tocris	4117			Tocris	4117	Sigma-Aldrich	B5016	Tocris	4117
Droperidol	Tocris	5858			Tocris	5858	Sigma-Aldrich	D1414	Tocris	5858
Domperidone	Tocris	2536			Tocris	2536	AdooQ Bioscience	A10329	Tocris	2536
Vandetanib	Tocris	7497			Advanced ChemBlocks	10403	AdooQ Bioscience	A15271	Advanced ChemBlocks	10403
Risperidone	Tocris	2865			Tocris	2865	Sigma-Aldrich	PHR1631	Tocris	2865
Pitolisant	Sigma-Aldrich	SML2716			Sigma-Aldrich	SML2716	Selleckchem	S5926	Sigma-Aldrich	SML2716
Hydrodolasetron	SantaCruz	sc-490638			SantaCruz	sc-4990638	Toronto Research Chemicals	TRC-H714755	SantaCruz	sc-4990638
Diltiazem	Tocris	0685			Tocris	0685	Tocris	0685	Tocris	0685
Quinine	Tocris	4114			Sigma-Aldrich	69311	AdooQ Bioscience	A16993	Sigma-Aldrich	69311
Clarithromycin	Sigma-Aldrich	A3487			Sigma-Aldrich	A3487	Sigma-Aldrich	PHR1038	Sigma-Aldrich	A3487
Mexiletine	Tocris	2596			Tocris	2596	Sigma-Aldrich	M2727	Tocris	2596
Moxifloxacin	Sigma-Aldrich	SML1581			Sigma-Aldrich	PHR1542	Sigma-Aldrich	SML1581	Sigma-Aldrich	PHR1542

## Sheet: Supplemental Table 2
Supplemental Table 2. Survey of cell line and drug handling procedures.
	Lab 1	Lab 2	Lab 3	Lab 4	Lab 5
Cell line	CHO	HEK293	HEK293	HEK293	HEK293
Subunit	hERG (NP_000229.1)	hERG 1a	hERG 1a	hERG 1a from WARF	hERG 1a
Vial for drug stock storage	Glass	Plastic	Glass	Amber glass vessels	Plastic
Stock storage temperature	Refrigerator	-20˚C	-20˚C	-20˚C	-20˚C
Maximum storage time	1 month	18 months	∼6 months (have to confirm)	6 months	6 months
Drug application question: was drug solution pre-heated before application/perfusion; if so how long?	Only heatable perfusion cannula was used; heating time of drug solution ~ 5 s	1) Control solution was perfused through inline heater + platform; 2) Drug solution was preheated at 37 ˚C water bath to maximum 30 minutes before pipette-in into the recording chamber.	In inline heater heated drug solution for ∼10s + heatable platform heated drug solution for less than 12 s	Only in inline heater was used, and maximal heating time was 3 s	In inline heater + heated platform or heated ITO-coated glass coverslip; heating time for drug solutions ranges from 6 to 12 s
Max time between drug solution preparation and application to cell	Max 4 hours in glass syringe	1 hours protected from light if necessary, in glass vessel	∼6 hours	∼6 hours	4 hours protected from light if necessary, in glass vessel
Method of drug application to cell	Gravity-fed perfusion	Pipette delivery of heated drug solution into the recording chamber	Gravity-fed perfusion	Peristaltic pump-driven perfusion	Gravity-fed perfusion

## Sheet: Supplemental Table 3
Supplemental Table 3. Concentration-dependent drug loss from specific laboratories.
Lab 1
Azimilide		Tamoxifen		Verapamil			Droperidol
[µM]	% Loss	[µM]	% Loss	[µM]	% Loss		[µM]	% Loss
0.1	43.87	0.2	72.04	0.03	BLQ		0.01	35.8046
0.3	14.2	0.6	42.94	0.1	20.46		0.05	25.8741
1	4.19	2	51.08	0.3	17.3		0.15	12.3947
2	-6.29	6	27.46	1	7.75		0.25	15.2065
Lab 2
Dofetilide			Quinine
[µM]	% Loss		[µM]	% Loss
0.01	37		3	20.3
0.03	12		10	17.3
0.05	3.2		30	10.1
0.1	-7.1		100	3.7
Lab 3
Verapamil
[µM]	% Loss
0.1	38.15
0.3	23.54
1	5.26
3	-1.61
Lab 4
Dofetilide			Risperidone
[µM]	% Loss		[µM]	% Loss
0.005	18.5		0.06	10.7559
0.01	5.7		0.12	5.65961
0.02	-5.7		0.3	3.43689
0.03	-4.4		0.6	2.99336
Lab 5
Droperidol		Diltiazem
[µM]	% Loss	[µM]	% Loss
0.01	34.4119	3	10.2041
0.03	19.8037	10	10.0469
0.1	10.7047	30	3.03304
0.3	16.0935	100	1.20898
% Loss = mean % loss obtained by averaging losses from triplicate samples of the same drug concentration. BLQ is below limit of quantification.

## Sheet: Supplemental Table 4
Supplemental Table 4. pIC50 and 95% CI estimated using corrected drug concentrations.
	Initial Testing
	Lab 1		Lab 2		Lab 3		Lab 4		Lab 5		Group mean
	pIC50	CI	pIC50	CI	pIC50	CI	pIC50	CI	pIC50	CI	All labs
Pimozide	9.0561	0.069	8.2711	0.146	8.9928	0.103	9.0943	0.0833	9.272	0.152	8.93726
Dofetilide	8.4097	0.108	7.422	0.096	7.8294	0.0628	7.9802	0.0596	7.861	0.068	7.90046
Terfenadine	8.0536	0.0867	7.4013	0.104	7.9472	0.0749	8.2173	0.0899	7.771	0.08	7.87808
Cisapride	7.6101	0.0385	6.9856	0.0832	7.695	0.0746	7.579	0.046	7.737	0.143	7.52134
Azimilide	6.5247	0.085	6.1268	0.0786	6.6116	0.05	6.8135	0.0466	6.496	0.04	6.51452
Tamoxifen	6.7017	0.239	6.2598	0.182	6.9503	0.0661	7.2495	0.0538	7.217	0.094	6.87566
Chlorpromazine	6.6621	0.0874	5.9745	0.108	6.8456	0.0448	6.7535	0.0467	6.549	0.072	6.55694
Verapamil	6.4361	0.233	5.4696	0.0967	6.5321	0.032	6.6492	0.0329	6.681	0.111	6.3536
Ondansetron	5.8659	0.0396	5.0874	0.0865	5.8719	0.0671	5.8476	0.0428	5.859	0.052	5.70636
Clozapine	5.9727	0.0902	5.072	0.0568	6.0857	0.0571	6.0508	0.0422	6.003	0.067	5.83684
Disopyramide	5.1587	0.0615	4.4581	0.0817	5.21	0.128	5.2188	0.0485	5.28	0.111	5.06512
Ranolazine	5.3287	0.0658	3.8997	0.0573	5.1942	0.0691	5.0945	0.0257	5.24	0.054	4.95142
Sotalol	4.0021	0.123	3.189	0.115	3.9538	0.146	3.9278	0.0669	3.527	0.078	3.71994
Metoprolol	4.0079	0.068	2.9038	0.179	3.9391	0.0449	3.9489	0.0244	4.131	0.077	3.78614
Astemizole	8.667	0.0742	8.17	0.128			9.2896	0.0519	8.4794	0.078	8.6515
Ibutilide	7.9277	0.0347	8.4643	0.157			8.2481	0.0742	7.958	0.138	8.14953
Bepridil	7.7275	0.0835	7.5891	0.167			7.8312	0.0522	8.0141	0.192	7.79047
Droperidol	7.2203	0.103	7.4586	0.0824			7.2097	0.0314	7.4623	0.0972	7.33772
Domperidone	6.9855	0.0671	7.4434	0.0703			7.525	0.0466	7.4011	0.0974	7.33875
Vandetanib	6.6159	0.0672	6.8829	0.142			6.7411	0.0352	6.6167	0.101	6.71415
Risperidone	6.4748	0.0461	6.24	0.128			6.7234	0.0313	6.7694	0.0759	6.5519
Pitolisant	6.012	0.0659	5.6349	0.0898			6.4971	0.0469	6.1806	0.0612	6.08115
Hydrodolasetron	5.4755	0.0737	4.5579	0.0641			5.832	0.1	5.6022	0.118	5.3669
Diltiazem	5.1768	0.0806	4.7438	0.0553			5.2892	0.0269	5.2698	0.0762	5.1199
Quinine	5.2175	0.0663	4.4419	0.0687			5.4778	0.0386	5.3693	0.0596	5.12663
Clarithromycin	4.1273	0.061	4.5003	0.154			4.4763	0.0547	4.2784	0.0795	4.34558
Mexiletine	4.0983	0.0724	4.3896	0.105			4.4053	0.0703	4.2264	0.0895	4.2799
Moxifloxacin	3.8743	0.0822	3.8834	0.048			4.101	0.0221	4.1461	0.139	4.0012
CI is 95% confidence interval.

## Sheet: Supplemental Table 5
Supplemental Table 5. IC50 and nH estimated using nominal drug concentrations.
	Initial testing
	Lab 1				Lab 2				Lab 3				Lab 4				Lab 5				Range IC50			Group average
	IC50	CI	nH	CI	IC50	CI	nH	CI	IC50	CI	nH	CI	IC50	CI	nH	CI	IC50	CI	nH	CI	Min	Max	Ratio	IC50	SEM
Pimozide	0.0013971	0.00022	1.4132	0.294	0.0077864	0.00263	0.73844	0.184	0.0029601	0.000704	0.82648	0.184	0.0013044	0.00026	0.96999	0.226	0.0013	0.0005	0.6	0.2	0.0013	0.0077864	5.98954	0.0029496	0.00124966
Dofetilide	0.0038592	0.000927	0.72796	0.151	0.040512	0.0074	1.9052	0.731	0.014021	0.00206	1.0507	0.168	0.012041	0.00181	1.3524	0.331	0.013	0.002	0.8	0.1	0.0038592	0.040512	10.4975	0.0166866	0.00622282
Terfenadine	0.011313	0.00218	1.1732	0.264	0.049913	0.0118	1.1928	0.39	0.021314	0.0035	1.3024	0.352	0.0094638	0.00195	0.85879	0.234	0.038	0.008	1.4	0.4	0.0094638	0.049913	5.2741	0.0260008	0.00783245
Cisapride	0.02786	0.00248	1.3915	0.162	0.10694	0.0199	1.1078	0.229	0.035421	0.00632	0.93075	0.16	0.032619	0.00351	1.177	0.167	0.027	0.009	0.8	0.3	0.027	0.10694	3.96074	0.045968	0.0153211
Azimilide	0.3539	0.0569	1.0844	0.185	0.78543	0.15	0.71257	0.127	0.25557	0.0306	0.93086	0.11	0.1501	0.0158	0.97639	0.109	0.34	0.03	1	0.1	0.1501	0.78543	5.23271	0.377	0.108385
Tamoxifen	0.47614	0.159	1.2056	0.494	0.75547	0.331	0.68266	0.263	0.3001	0.043	1.3481	0.258	0.12515	0.0152	1.0978	0.186	0.37	0.08	1.5	0.5	0.12515	0.75547	6.03652	0.405372	0.104507
Chlorpromazine	0.26572	0.0528	1.0196	0.227	1.297	0.336	1.0996	0.314	0.20658	0.0213	0.94872	0.0953	0.26838	0.0305	0.89634	0.116	0.62	0.11	1	0.2	0.20658	1.297	6.27844	0.531536	0.20485
Verapamil	0.4204	0.177	0.68602	0.247	3.2301	0.677	0.95226	0.202	0.36147	0.0219	1.2133	0.0845	0.30519	0.0248	1.1058	0.117	0.34	0.09	0.8	0.2	0.30519	3.2301	10.5839	0.931432	0.574972
Ondansetron	1.3811	0.123	1.0514	0.102	8.0305	1.59	0.91541	0.178	1.2486	0.195	0.90883	0.137	1.4018	0.14	0.9879	0.109	1.37	0.16	0.9	0.1	1.2486	8.0305	6.4316	2.6864	1.33629
Clozapine	1.0979	0.217	1.0942	0.225	9.2559	1.3	0.92602	0.13	0.92248	0.118	0.85224	0.105	1.0057	0.0998	0.98413	0.113	1.64	0.27	0.8	0.1	0.92248	9.2559	10.0337	2.7844	1.62273
Disopyramide	6.6509	0.964	1.1049	0.181	35.686	6.87	1.0799	0.23	6.401	1.86	0.7502	0.192	6.0587	0.665	0.96666	0.141	5.12	1.28	0.8	0.2	5.12	35.686	6.96992	11.9833	5.93136
Ranolazine	4.4864	0.692	0.95195	0.15	113.41	13.4	1.2062	0.168	6.3105	0.956	1.07	0.165	8.0944	0.433	0.94577	0.0634	5.76	0.75	0.8	0.1	4.4864	113.41	25.2786	27.6123	21.4573
Sotalol	101	28.6	1.1635	0.368	588.31	164	0.74354	0.187	106.36	37.9	0.84895	0.282	117.18	17.8	0.97329	0.175	281.99	52.5	0.8	0.1	101	588.31	5.82485	238.968	93.6331
Metoprolol	90.821	13.7	0.90232	0.137	1155.2	461	0.76087	0.289	107.62	10.5	0.90141	0.0844	111.02	6.74	0.98567	0.0729	73.42	13.2	0.8	0.1	73.42	1155.2	15.7341	307.616	212.002
Astemizole	0.0043635	0.00076	1.3955	0.359	0.011451	0.00225	1.3547	0.343					0.00082372	9.78e-05	1.081	0.178	0.0055698	0.000998	1.0285	0.188	0.00082372	0.011451	13.9016	0.005552	0.00220922
Ibutilide	0.012784	0.00102	3.7728	1.18	0.0026201	0.000915	1.1085	0.44					0.0054107	0.000932	0.97494	0.175	0.010659	0.00326	0.95009	0.293	0.0026201	0.012784	4.8792	0.00786845	0.00233694
Bepridil	0.033293	0.00634	1.1376	0.254	0.056619	0.0236	0.81424	0.315					0.028652	0.00345	1.0974	0.151	0.020722	0.00952	0.6247	0.245	0.020722	0.056619	2.73231	0.0348215	0.00771538
Droperidol	0.094316	0.0199	1.1412	0.308	0.034764	0.00681	0.85283	0.159					0.034707	0.00259	0.98018	0.0989	0.041881	0.00846	0.84895	0.158	0.034707	0.094316	2.71749	0.051417	0.0143985
Domperidone	0.12106	0.0191	1.4035	0.314	0.041977	0.0073	1.1604	0.223					0.027686	0.00297	1.131	0.165	0.041574	0.00927	1.0049	0.228	0.027686	0.12106	4.37261	0.0580742	0.0212564
Vandetanib	0.24643	0.0364	1.2341	0.224	0.21172	0.0722	0.93661	0.32					0.17299	0.0141	0.99058	0.096	0.2525	0.061	0.79115	0.179	0.17299	0.2525	1.45962	0.22091	0.0183257
Risperidone	0.35252	0.0375	1.2311	0.158	0.60279	0.145	0.96837	0.235					0.19558	0.0138	1.1242	0.103	0.17188	0.0323	0.74468	0.139	0.17188	0.60279	3.50704	0.330693	0.0991591
Pitolisant	0.86488	0.137	1.088	0.197	3.3853	0.684	0.78091	0.145					0.40297	0.0448	0.91268	0.101	0.89792	0.125	0.94513	0.13	0.40297	3.3853	8.40087	1.38777	0.675359
Hydrodolasetron	3.3088	0.571	1.1493	0.237	26.319	3.95	1.1045	0.183					1.4198	0.335	0.83141	0.209	2.4298	0.663	0.9552	0.268	1.4198	26.319	18.5371	8.36935	5.99565
Diltiazem	10.612	2.01	0.93159	0.155	21.47	4.31	1.029	0.218					8.6638	0.573	0.99944	0.0843	9.0526	1.54	0.88712	0.148	8.6638	21.47	2.47813	12.4496	3.03612
Quinine	6.2019	0.925	1.1962	0.208	44.108	8.73	1.2456	0.303					3.0953	0.279	1.0192	0.131	4.1898	0.55	1.0395	0.139	3.0953	44.108	14.25	14.3987	9.92395
Clarithromycin	71.731	10.8	1.0375	0.174	38.716	14.3	0.64762	0.2					32.081	4.33	0.96571	0.163	51.258	10.3	0.85714	0.171	32.081	71.731	2.23593	48.4465	8.72059
Mexiletine	79.291	12.7	1.216	0.229	42.869	9.53	0.94751	0.208					36.557	5.88	0.97647	0.168	55.628	11.6	0.92313	0.186	36.557	79.291	2.16897	53.5862	9.44174
Moxifloxacin	126.27	24.5	1.0887	0.249	136.72	20	1.1033	0.178					72.472	4.3	1.0071	0.0672	65.237	21.3	0.80601	0.204	65.237	136.72	2.09574	100.175	18.2679
IC50 values are presented in µM. Drugs are rank-ordered based on averaged IC50 values across all 5 laboratories for each phase of the study. nH is Hill coefficient. CI is 95% confidence interval.

## Sheet: Supplemental Table 6
Supplemental Table 6. IC50 and nH estimated using corrected drug concentrations.
	Initial testing
	Lab 1				Lab 2				Lab 3				Lab 4				Lab 5				Range IC50			Group average
	IC50	CI	nH	CI	IC50	CI	nH	CI	IC50	CI	nH	CI	IC50	CI	nH	CI	IC50	CI	nH	CI	Min	Max	Ratio	IC50	SEM
Pimozide	0.00086592	0.000136	1.4132	0.294	0.0051066	0.00172	0.73844	0.184	0.00099035	0.000236	0.82648	0.184	0.00078985	0.000157	0.96999	0.226	0.00052	0.00018	0.6	0.2	0.00052	0.0051066	9.82038	0.00165454	0.000866448
Dofetilide	0.003765	0.000905	0.72796	0.151	0.037954	0.00832	1.6747	0.695	0.014479	0.00213	1.0507	0.168	0.010367	0.00143	1.4102	0.334	0.013	0.002	0.8	0.1	0.003765	0.037954	10.0807	0.015913	0.0058081
Terfenadine	0.0086498	0.00167	1.1733	0.264	0.039217	0.00931	1.1928	0.39	0.011192	0.00184	1.3024	0.352	0.0059951	0.00124	0.85879	0.234	0.017	0.003	1.5	0.4	0.0059951	0.039217	6.54151	0.0164108	0.00598509
Cisapride	0.024138	0.00215	1.392	0.162	0.10078	0.0187	1.1	0.229	0.019741	0.00352	0.93075	0.16	0.025946	0.00279	1.177	0.167	0.018	0.006	0.9	0.3	0.018	0.10078	5.59889	0.037721	0.01583
Tamoxifen	0.18867	0.106	0.85867	0.401	0.52875	0.231	0.68266	0.263	0.11012	0.0158	1.3481	0.258	0.055418	0.00673	1.0978	0.186	0.06	0.013	1.5	0.5	0.055418	0.52875	9.54112	0.188592	0.0883563
Azimilide	0.28753	0.0539	0.90495	0.151	0.71855	0.138	0.71257	0.127	0.23802	0.0285	0.93086	0.11	0.14936	0.0157	0.97639	0.109	0.31	0.03	1	0.1	0.14936	0.71855	4.81086	0.340692	0.098411
Chlorpromazine	0.21229	0.0422	1.0196	0.227	1.0312	0.267	1.0996	0.314	0.13801	0.0142	0.94872	0.0953	0.17221	0.0196	0.89634	0.116	0.27	0.05	1	0.2	0.13801	1.0312	7.47192	0.364742	0.168057
Verapamil	0.35679	0.198	0.59794	0.337	3.263	0.684	0.95226	0.202	0.28328	0.0228	1.0373	0.0813	0.22002	0.0179	1.1058	0.117	0.2	0.05	0.8	0.2	0.2	3.263	16.315	0.864618	0.600221
Clozapine	1.0296	0.204	1.0942	0.225	8.1147	1.14	0.92602	0.13	0.7955	0.101	0.85224	0.105	0.8668	0.0861	0.98413	0.113	0.95	0.16	0.8	0.1	0.7955	8.1147	10.2008	2.35132	1.44138
Ondansetron	1.3231	0.118	1.0514	0.102	7.8342	1.55	0.91541	0.178	1.291	0.201	0.90852	0.137	1.38	0.138	0.9879	0.109	1.34	0.16	0.9	0.1	1.291	7.8342	6.06832	2.63366	1.30021
Disopyramide	6.7297	0.975	1.1049	0.181	33.601	6.47	1.0799	0.23	5.8623	1.7	0.7502	0.192	5.9009	0.648	0.96666	0.141	4.99	1.24	0.8	0.2	4.99	33.601	6.73367	11.4168	5.55288
Ranolazine	4.5328	0.7	0.95195	0.15	121.32	14.4	1.2061	0.168	6.1554	0.933	1.07	0.165	7.8301	0.419	0.94577	0.0634	5.42	0.7	0.8	0.1	4.5328	121.32	26.7649	29.0517	23.0734
Sotalol	100.97	28.5	1.1635	0.368	594.18	165	0.74354	0.187	105.38	37.6	0.84895	0.282	113.45	17.3	0.96103	0.172	279.62	52.1	0.8	0.1	100.97	594.18	5.88472	238.72	94.9926
Metoprolol	93.282	14.1	0.90232	0.137	1163.5	464	0.76087	0.289	108.2	10.5	0.90142	0.0844	108.41	6.58	0.98567	0.0729	69.67	12.5	0.8	0.1	69.67	1163.5	16.7002	308.612	213.839
Astemizole	0.0021263	0.00037	1.3955	0.359	0.006611	0.00191	1.2033	0.393					0.00050726	6.02e-05	1.081	0.178	0.0032323	0.000579	1.0285	0.188	0.00050726	0.006611	13.0328	0.00311922	0.00129143
Ibutilide	0.011799	0.000943	3.7728	1.18	0.0033803	0.00118	1.2032	0.547					0.005513	0.00095	0.97494	0.175	0.010728	0.00328	0.95009	0.293	0.0033803	0.011799	3.49052	0.00785507	0.00202726
Bepridil	0.018363	0.0035	1.1376	0.254	0.024992	0.00974	0.89897	0.349					0.014477	0.00174	1.0974	0.151	0.0093658	0.0043	0.6247	0.245	0.0093658	0.024992	2.66843	0.0167995	0.00329413
Droperidol	0.058553	0.0142	1.0286	0.287	0.033944	0.00636	0.89567	0.176					0.060662	0.00452	0.98018	0.0989	0.033042	0.00752	0.77984	0.149	0.033042	0.060662	1.83591	0.0465503	0.00755313
Domperidone	0.10166	0.0161	1.4035	0.314	0.034814	0.00578	0.97997	0.147					0.029392	0.00316	1.131	0.165	0.038562	0.00859	1.0049	0.228	0.029392	0.10166	3.45876	0.051107	0.0169558
Vandetanib	0.23684	0.0349	1.2341	0.224	0.12736	0.0413	0.96725	0.335					0.17764	0.0145	0.99058	0.096	0.23339	0.0564	0.79115	0.179	0.12736	0.23684	1.85961	0.193807	0.0259731
Risperidone	0.3276	0.0348	1.2311	0.158	0.55356	0.171	0.89956	0.238					0.18527	0.014	1.0874	0.103	0.16506	0.031	0.74468	0.139	0.16506	0.55356	3.35369	0.307872	0.0895257
Pitolisant	0.94742	0.15	1.088	0.197	2.2354	0.461	0.86078	0.181					0.30815	0.0343	0.91268	0.101	0.63842	0.0885	0.94513	0.13	0.30815	2.2354	7.25426	1.03235	0.421722
Hydrodolasetron	3.261	0.563	1.1493	0.237	26.9	3.69	1.2919	0.225					1.4264	0.337	0.83141	0.209	2.4123	0.659	0.95518	0.268	1.4264	26.9	18.8587	8.49992	6.1448
Diltiazem	6.3123	1.2	0.93159	0.155	17.585	2.13	1.1957	0.193					5.0109	0.331	0.99944	0.0843	5.155	0.901	0.85973	0.143	5.0109	17.585	3.50935	8.5158	3.03706
Quinine	5.8667	0.875	1.1962	0.208	35.424	6.04	1.3881	0.362					3.2654	0.294	1.0192	0.131	4.1147	0.54	1.0395	0.139	3.2654	35.424	10.8483	12.1677	7.77099
Clarithromycin	72.285	10.9	1.0375	0.174	30.316	11.5	0.67914	0.228					32.261	4.35	0.96571	0.163	50.645	10.1	0.85714	0.171	30.316	72.285	2.38438	46.3768	9.77521
Mexiletine	76.205	12.2	1.216	0.229	38.921	9.07	0.95524	0.224					37.669	6.06	0.97647	0.168	56.194	11.7	0.92313	0.186	37.669	76.205	2.02302	52.2473	9.03542
Moxifloxacin	128.2	24.9	1.0887	0.249	125.97	14.4	1.2319	0.176					76.143	4.52	1.0071	0.0672	66.024	21.6	0.80601	0.204	66.024	128.2	1.94172	99.0842	16.304
IC50 values are presented in µM. Drugs are rank-ordered based on averaged IC50 values across all 5 laboratories for each phase of the study. For drugs from specific laboratories with data in red text, a trend for concentration-dependent drug loss was seen. Therefore, each of the four drug concentrations in the concentration-inhibition plot used to estimate drug potencies was corrected using loss …

## Sheet: Supplemental Table 7
Supplemental Table 7. Thermal stability of metoprolol, verapamil, and clozapine in hERG external solution at 37°C.
Metoprolol (100 µM)
	T0	T15	T30	T45	T60
1	3.51	4.02	3.51	3.64	3.72
2	3.79	3.6	3.68	3.41	3.11
3	3.27	3.7	3.91	3.38	3.23
Mean	3.52	3.77	3.7	3.48	3.36
SD	0.26	0.22	0.2	0.14	0.32
%CV	7.42	5.75	5.47	4.03	9.66
%T0	100	107.08	104.96	98.73	95.24
Verapamil (1 µM)
	T0	T15	T30	T45	T60
1	7.3	6.61	7.87	6.37	6.31
2	6.82	6.51	7.44	6.22	6.41
3	7.12	6.58	7.43	6.18	6.2
Mean	7.08	6.57	7.58	6.26	6.3
SD	0.24	0.05	0.25	0.1	0.11
%CV	3.42	0.82	3.34	1.67	1.68
%T0	100	92.74	106.98	88.34	89.02
Clozapine (3 µM)
	T0	T15	T30	T45	T60
1	0.36	0.35	0.32	0.31	0.32
2	0.36	0.34	0.32	0.31	0.32
3	0.35	0.34	0.32	0.31	0.31
Mean	0.36	0.34	0.32	0.31	0.32
SD	0.01	0.01	0	0	0.01
%CV	1.62	1.68	0	0	1.82
%T0	100	96.26	89.72	86.92	88.79
Samples were prepared and collected in triplicates (designated as 1, 2, 3). TX refers to amount of time "X" (in minutes) that samples were incubated in the 37°C water bath. After incubation, samples were processed per method, stored on ice, and injected into the instrument for relative drug concentration assessment.
%T0 = [Mean TX/Mean T0]*100.
Clozapine samples were collected in LoBind tubes. Verapamil and metoprolol samples were collected in polypropylene tubes.
The numbers reported for 1, 2, and 3 are the ratios of the analyte peak area over the internal standard peak area. Internal standards used are stabilized isotopes of the analytes.

## Sheet: Supplemental Table 8
Supplemental Table 8. Initial testing and subsequent testing(s) for select drugs.
Lab 1
	Initial Testing				Blind Repeat				Blind Repeat*				Repeat conducted outside this study#
	IC50	CI	nH	CI	IC50	CI	nH	CI	IC50	CI	nH	CI	IC50	CI	nH	CI
Dofetilide	0.003765	0.000905	0.72796	0.151	0.028426	0.0043	1.9994	0.613	0.022919	0.00732	1.132	0.492	0.01013	0.0017	1.62	0.415
Ondansetron	1.3231	0.118	1.0514	0.102	1.4032	0.333	1.0188	0.254
									*fitting just the two highest concentrations of the dofetilide blind repeat experiments with the Hill equation.				#Data obtained outside of this study and shared by Lab 1. This result is shared but was not used in analyses presented in this manuscript.
Lab 2
	Initial Testing				Blind Repeat				Second Testing				Third Testing				Fourth Testing
	IC50	CI	nH	CI	IC50	CI	nH	CI	IC50	CI	nH	CI	IC50	CI	nH	CI	IC50	CI	nH	CI
Dofetilide*	0.036	0.0074	1.9052	0.731	0.056	0.014	1.2656	0.4
Ondansetron	7.8342	1.55	0.91541	0.178	12.422	3.9	1.491	0.776
Ranolazine	121.32	14.4	1.2061	0.168					37.147	11.9	0.926	0.242	51.911	17.5	0.82679	0.254	28.495	9.44	0.75204	0.226
Clozapine	8.1147	1.14	0.92602	0.13					11.718	2.26	0.89902	0.174
Sotalol	594.18	165	0.74354	0.187					746	286	1.23	0.54
Metoprolol	1163.5	464	0.76087	0.289					NA	NA	NA	NA	1547.8	576	0.63682	0.201
For second testings of clozapine and sotalol, third testing of metoprolol, and fourth testing of ranolazine, experiments were performed using the gravity-fed, constant perfusion method to apply drugs to the cells. Metoprolol's second testing was done using blind stocks prepared by the FDA. The highest fractional inhibition below 0.5. Therefore, an IC50 was not estimated for this experiment. Ranol…
For metoprolol, second testing was performed using blind stocks prepared by the FDA. The highest fractional inhibition below 0.5. Therefore, an IC50 was not estimated for this experiment.
*For dofetilide initial testing and blind repeat presented here are analyzed using concentrations corrected by averaged loss across all concentrations (See Supplemental Table 2 for value). This drug shows concentration-dependent loss for this laboratory (Supplemental Table 3), and because blind repeat and initial testing involved different drug concentrations, correcting concentrations for the bl…
Lab 3
	Initial Testing				Blind Repeat
	IC50	CI	nH	CI	IC50	CI	nH	CI
Dofetilide	0.014479	0.00213	1.0507	0.168	0.018505	0.0023	1.0617	0.141
Ondansetron	1.291	0.201	0.90852	0.137	1.3176	0.0893	0.97204	0.0684
Lab 4
	Initial Testing				Blind Repeat
	IC50	CI	nH	CI	IC50	CI	nH	CI
Dofetilide*	0.012041	0.00181	1.3524	0.331	0.013	0.00172	1.2413	0.184
Ondansetron	1.38	0.138	0.9879	0.109	1.0462	0.142	0.90406	0.121
*For Lab 4, dofetilide potencies estimated using concentrations corrected by the averaged loss across all concentrations are provided here (see Supplemental Table 2 for value). Dofetilide shows a hint of concentration-dependent loss for this laboratory (see Supplemental Table 3). Because blind repeat tested different drug concentrations in comparison with initial testing, adjustment of percent lo…
Lab 5
	Initial Testing				Blind Repeat				Second Testing				Third Testing
	IC50	CI	nH	CI	IC50	CI	nH	CI	IC50	CI	nH	CI	IC50	CI	nH	CI
Dofetilide	0.013489	0.00197	0.81129	0.109	0.013727	0.0041	1.0199	0.322
Ondansetron	1.3356	0.158	0.90604	0.111	0.99211	0.219	0.81125	0.168
Metoprolol	69.674	12.5	0.75984	0.123					54.223	13.4	0.79212	0.18	56.865	15.5	0.66904	0.16
Astemizole	0.0032323	0.000579	1.0285	0.188					0.0011387	0.000321	0.91496	0.238
Metoprolol's second testing was performed more than a year after the initial testing, using Lab 5's own hERG cell line. Metoprolol third testing was performed weeks of the second testing, using Lab 2's hERG cell line passaged using Lab 2's cell culture protocol and reagents.
nH is Hill coefficient. CI is 95% confidence interval.

## Sheet: Supplemental Table 9
Supplemental Table 9. pKa and LogP and mean percent losses for individual drugs seen in satellite or real samples.
			Average percent losses
Drug	pKa	LogP	Lab 1	Lab 2	Lab 3	Lab 4	Lab 5
Phase 1
Tamoxifen	8.76	7.1	43.9887	30.0106	63.3041	55.0266	83.6705
Pimozide	12.9, 8.38	6.3	38.0203	34.4163	66.543	36.1479	60.6385
Terfenadine	11.95, 8.7	7.1	23.5438	21.4303	47.4873	36.6522	53.4272
Chlorpromazine	9.2	5.41	20.1082	20.4927	33.1913	35.8325	55.7518
Cisapride	14.58, 8.24	3.3	13.3475	5.75777	44.2682	20.4583	34.3717
Verapamil	9.68	3.79	15.1678	-1.02061	16.3372	27.9064	40.9727
Clozapine	15.9, 7.35	3.23	6.22544	12.3294	13.7651	13.8088	42.069
Azimilide	13.2, 9.02	3.2	12.3915	8.51409	6.86891	0.494866	9.15003
Disopyramide	16.19, 10.42	2.58	-1.18401	5.84233	8.41577	2.60401	2.52108
Ondansetron	16.13, 7.34	2.4	4.20611	2.44398	-3.43515	1.553	2.62034
Dofetilide	10.15, 8.99	2.1	2.44086	11.2621	-3.2692	3.55083	-6.46634
Ranolazine	13.6, 6.77	2.07	-1.03374	-6.98252	2.4568	3.26526	5.94143
Metoprolol	14.09, 9.67	2.15	-2.70982	-0.720139	-0.533122	2.35058	5.10639
Sotalol	10.07, 9.43	1.1	0.0329429	-0.997632	0.91489	0.742472	0.838522
Phase 2
Bepridil	9.16	5.2	44.8455	50.758		49.4738	54.8028
Astemizole	8.73	5.8	51.2701	32.075		38.4184	41.968
Droperidol	12.72, 6.75	3.5	22.32	19.5125		11.5476	20.2534
Pitolisant	9.67	4.3	-9.54387	13.9164		23.5297	28.9002
Domperidone	12.52, 7.03	3.9	16.0242	15.6691		-6.16148	7.24372
Diltiazem	12.86, 8.18	2.8	6.5388	7.47999		9.67752	6.12324
Vandetanib	14.35, 9.13	4.9	3.88886	13.5071		-2.68958	7.56849
Risperidone	8.76	2.7	7.06914	2.30071		5.71143	3.96693
Quinine	13.89, 9.05	3.44	5.40548	13.0328		-5.49279	1.79472
Ibutilide	9.72, 10.4	4.6	7.70348	6.59634		-1.891	-0.644742
Mexiletine	9.52	2.15	3.89207	11.0137		-3.04134	-1.01726
Hydrodolasetron	12.18	3.2	1.44367	6.4246		-0.469548	0.720257
Clarithromycin	12.46, 9	3.16	-0.772741	7.45614		-0.560288	1.19546
Moxifloxacin	5.49, 9.51	2.9	-1.5243	0.32335		-5.06587	-1.20612
For pKa, when only one value is given it is the strongest basic value; two values, strongest acidic and strongest basic values.
Percent losses ±15% are considered to be within the expected variability of the bioanalysis and therefore not significant.
Online sources for LogP and pKa values in Supplemental Table 7.
LogP values were found on DRUGBANK or Human Metabolome Database. For 26 drugs, the LogP values listed under “Experimental Properties” or “Experimental Molecular Properties” were used. The pKa values were found on DRUGBANK or Human Metabolome Database under “Predicted Properties” or “Experimental Molecular Properties” (source: Chemaxon). The weblinks are as follows:
Astemizole: https://go.drugbank.com/drugs/DB00637
Bepridil: https://go.drugbank.com/drugs/DB01244
Chlorpromazine: https://go.drugbank.com/drugs/DB00477
Cisapride: https://go.drugbank.com/drugs/DB00604
Clarithromycin: https://go.drugbank.com/drugs/DB01211
Clozapine: https://go.drugbank.com/drugs/DB00363
Diltiazem: https://go.drugbank.com/drugs/DB00343
Disopyramide: https://go.drugbank.com/drugs/DB00280
Dofetilide: https://go.drugbank.com/drugs/DB00204
Domperidone: https://go.drugbank.com/drugs/DB01184
Droperidol: https://go.drugbank.com/drugs/DB00450
Hydrodolasetron: https://hmdb.ca/metabolites/HMDB0253248
Ibutilide: https://go.drugbank.com/drugs/DB00308
Metoprolol: https://go.drugbank.com/drugs/DB00264
Mexiletine: https://go.drugbank.com/drugs/DB00379
Moxifloxacin: https://go.drugbank.com/drugs/DB00218
Ondansetron: https://go.drugbank.com/drugs/DB00904
Pimozide: https://go.drugbank.com/drugs/DB01100
Pitolisant: https://go.drugbank.com/drugs/DB11642
Quinine: https://go.drugbank.com/drugs/DB00468)
Ranolazine: https://go.drugbank.com/drugs/DB00243
Risperidone: https://go.drugbank.com/drugs/DB00734
Sotalol: https://hmdb.ca/metabolites/HMDB0014632, https://go.drugbank.com/drugs/DB00489
Tamoxifen: https://hmdb.ca/metabolites/HMDB0014813, https://go.drugbank.com/drugs/DB00675
Terfenadine: https://go.drugbank.com/drugs/DB00342
Vandetanib: https://go.drugbank.com/drugs/DB05294
Verapamil: https://hmdb.ca/metabolites/HMDB0001850, https://go.drugbank.com/drugs/DB00661
Azimilide and hydrodolasetron did not have a LogP value under “Experimental Properties” section, and prediction values (XLogP-AA or XLogP3 3.0) were used instead (https://pubchem.ncbi.nlm.nih.gov/compound/azimilide#section=Chemical-and-Physical-Properties) and (https://pubchem.ncbi.nlm.nih.gov/compound/159502#section=Chemical-and-Physical-Properties).

## Sheet: Supplemental Table 10
Supplemental Table 10. Linearity ranges established for LC-MS/MS bioanalysis.
Analyte	Linearity range (µM)
Azimilide	0.05 - 1
Clozapine	0.05 - 1
Disopyramide	0.05 - 1
Tamoxifen	0.05 - 1
Verapamil	0.023 - 3
Ondansetron	0.0391 - 5
Pimozide	0.0002 - 0.005
Metoprolol	0.782 - 100
Ranolazine	0.5 - 100
Chlorpromazine	0.05 - 2
Pitolisant	0.2 - 50
Diltiazem	0.2 - 100
Quinine	0.39 - 50
Clarithromycin	0.39 - 100
Mexiletine	0.39 - 100
Moxifloxacin	0.78 - 50
Astemizole	0.0004 - 0.01
Bepridil	0.00078 - 0.2
Ibutilide	0.00094 - 0.12
Domperidone	0.00468 - 0.6
Vandetanib	0.00469 - 1.2
Droperidol	0.00781 - 2
Risperidone	0.00781 - 2
Hydrodolasetron	0.078 - 20
Linearity ranges obtained for each target analyte during validation of the LC-MS/MS methods.
Linearity ranges for cisapride, dofetilide, sotalol, and terfenadine have been previously published*.
*King, T. I. et al. Determination of five positive control drugs in hERG external solution (buffer) by LC-MS/MS to support in vitro hERG assay as recommended by ICH S7B. J Pharmacol Toxicol Methods 118, 107229 (2022). https://doi.org/10.1016/j.vascn.2022.107229
