# Supplementary material for: Multi-laboratory comparisons of manual patch clamp hERG data generated using standardized protocols and following ICH S7B Q&A 2.1 best practices
Source: Sci Rep. 2025 Aug 16;15:29995. doi: 10.1038/s41598-025-15761-8 (PMC12357877; doi:10.1038/s41598-025-15761-8)
Supplement: Supplementary file 3 — Supplementary Material 3 [file 41598_2025_15761_MOESM3_ESM.xlsx]

## Sheet: Azimilide
Supplemental Table 11. Concentrations measured in bioanalysis samples and percent drug losses for each drug and laboratory.
Azimilide
Lab 1							Lab 2						Lab 3						Lab 4						Lab 5
Target drug concentration - Rig	Starting concentration (nM)	Final concentration (nM)	% Remaining	Mean % remaining	% Loss		Target drug concentration - Rig	Starting concentration (nM)	Final concentration (nM)	% Remaining	% Loss		Target drug concentration - Rig	Starting concentration (nM)	Final concentration (nM)	% Remaining	% Loss		Target drug concentration - Rig	Starting concentration (nM)	Final concentration (nM)	% Remaining	% Loss		Target drug concentration - Rig	Starting concentration (nM)	Final concentration (nM)	% Remaining	Mean % remaining	% Loss
100 nM - Rig 1	102.885	54.2934	56.1348	56.1348	43.8652		3000 nM	2413.39	1656.84	69.7465	30.2535		0.1 µM	114.002	94.0247	87.5955	12.4045		50 nM	50.509	50.937	100.642	-0.64246		100 nM - Rig 1	128.013	126.773	91.5552	89.2784	10.7216
	111.327	70.3962						2361.97	1804.92					90.2806	89.9679						49.471*					122.577	108.995
	109.133	56.8195						2711.3	1759.93					111.679	92.7755						50.73					128.482	111.292
300 nM - Rig 1	380.805	357.596	95.6103	85.8021	4.38972		10000 nM	10646.5	11401	105.58	-5.58032		0.3 µM	368.646	311.081	76.1551	23.8449		100 nM	104.75	102.437	98.0582	1.94177		100 nM - Rig 2	128.013	115.515	87.0017
	367.21	338.553						10092.3	10863.9					373.729	311.492						102.142					122.577	114.466
	351.076	354.695						10040.8	10232.3					382.479	234.061						103.569					128.482	99.818
300 nM - Rig 2	380.805	290.179	75.9939		24.0061		30000 nM	20289.9	20950.7	105.836	-5.83594		1 µM	1146.33	1137.92	88.3091	11.6909		400 nM	406.852	405.139	100.468	-0.467656		300 nM - Rig 1	430.519	339.729	87.8672	88.2487	11.7513
	367.21	253.825						20848.4	20877.8					1225.7	937.236						417.162					425.678	411.014
	351.076	291.238						18264	21040.5					1224.1	1100.55						403.963					405.888	358.216
1000 nM - Rig 1	1052.04	1058.14	95.6487	95.8132	4.35134		100000 nM	123742	103500	84.7808	15.2192		3 µM	3378.08	3762.43	120.465	-20.4647		600 nM	629.864	619.148	98.8522	1.14781		300 nM - Rig 2	430.519	389.751	88.6301
	1131.27	1014.13						125434	109042					3350.85	4042.72						622.077					425.678	379.918
	1080.28	1049.31						120094	100528					3050.97	3976.17						626.678					405.888	348.918
1000 nM - Rig 2	1052.04	1079.8	95.9777		4.02226																				1000 nM - Rig 1	1216.23	1116.44	93.099	90.6017	9.39834
	1131.27	1027.49																	*below limit of quantification							1444.2	1337.05
	1080.28	1025.03																								1541.15	1458.13
2000 nM - Rig 1	2101.56	2158.25	106.286	106.286	-6.28585																				1000 nM - Rig 2	1216.23	1185.35	88.1043
	1562.88	1967.92								Mean % loss	8.51409					Mean % loss	6.86891					Mean % loss	0.494866			1444.2	1266.25
	2198.63	2105.45																								1541.15	1250.17
																									3000 nM - Rig 1	3893.01	3565.77	93.7706	91.6501	8.34985
				Mean % loss	12.3915																					4007.19	3471.39
																										3549.06	3698.88
																									3000 nM - Rig 2	3893.01	3485.4	89.5297

## Sheet: Cisapride
Supplemental Table 11. Concentrations measured in bioanalysis samples and percent drug losses for each drug and laboratory.
Cisapride
Lab 1						Lab 2						Lab 3						Lab 4						Lab 5
Target drug concentration - Rig	Starting concentration (nM)	Final concentration (nM)	% Remaining	% Loss		Target drug concentration - Rig	Starting concentration (nM)	Final concentration (nM)	% Remaining	% Loss		Target drug concentration - Rig	Starting concentration (nM)	Final concentration (nM)	% Remaining	% Loss		Target drug concentration - Rig	Starting concentration (nM)	Final concentration (nM)	% Remaining	% Loss		Target drug concentration - Rig	Starting concentration (nM)	Final concentration (nM)	% Remaining	Mean % remaining	% Loss
10 nM	16.31	11.33	77.2748	22.7252		30 nM	31.08	27.33	90.7691	9.23093		3 nM	4.01	2.26	73.9901	26.0099		10 nM	10.72	8.3	77.301	22.699		3 nM - Rig 1	2.96	1.75	62.6016	72.2706	27.7294
	13.25	11.6					34.39	28.67					3.21	2.42						8.05					2.93	1.85
	14.62	11.21					31.27	31.81					2.93	2.83						8.51					2.72	1.79
20 nM	24.01	22.78	97.4086	2.5914		100 nM	102.2	101.32	87.7596	12.2404		10 nM	9.54	5.04	49.6734	50.3266		20 nM	22.21	16.31	74.0357	25.9643		3 nM - Rig 1	2.96	1.93	66.4344
	24.06	24.33					103.08	81.7					9.42	5.08						16.76					2.93	1.92
	23.32	22.43					94.71	80.25					11.66	5.09						16.26					2.72	1.87
60 nM	69.5	52.21	77.0311	22.9689		300 nM	291.93	320.44	107.853	-7.85264		30 nM	31.45	17.74	52.1354	47.8646		50 nM	49.11	42.27	84.1852	15.8148		3 nM - Rig 2	2.96	2.58	89.4309
	71.52	53.41					293.3	310.81					38.69	18.56						41.26					2.93	2.51
	63.3	51.77					287.47	309.98					30.31	16.07						40.5					2.72	2.61
100 nM	95.12	90.66	94.8955	5.10455		1000 nM	1070.42	1023.8	96.4402	3.55979		100 nM	110.53	50.36	47.1282	52.8718		100 nM	104.83	85.71	82.6449	17.3551		3 nM - Rig 2	2.96	2.11	70.6156
	92.99	87.7					1042.38	976.08					107.78	49.91						89.81					2.93	1.83
	92.62	88.04					1053.12	1053.34					102.39	50.87						84.39					2.72	2.14
																								10 nM - Rig 1	8.9	6.14	65.0418	63.4488	36.5512
																									9.94	6.54
																									9.88	6
																								10 nM - Rig 1	8.9	5.63	60.7939
			Mean % loss	13.3475					Mean % loss	4.29462					Mean % loss	44.2682					Mean % loss	20.4583			9.94	5.68
																									9.88	6.15
																								10 nM - Rig 2	8.9	6.21	68.1755
																									9.94	6.91
																									9.88	6.46
																								10 nM - Rig 2	8.9	5.31	59.7841
																									9.94	5.65
																									9.88	6.21
																								30 nM - Rig 1	32	17.47	58.9095	66.8608	33.1392
																									31.03	18.96
																									32.71	19.97
																								30 nM - Rig 1	32	19.15	55.6507
																									31.03	17.68
																									32.71	16.45
																								30 nM - Rig 2	32	26.29	79.4443
																									31.03	24.05
																									32.71	25.72
																								30 nM - Rig 2	32	22.76	73.4385
																									31.03	23.66
																									32.71	23.89
																								60 nM - Rig 1	56.33	38.9	65.6926	70.8721	29.1279
																									60.82	37.36
																									58.06	38.84
																								60 nM - Rig 1	56.33	36.31	62.6962
																									60.82	34.52
																									58.06	39.02
																								60 nM - Rig 2	56.33	43.76	76.7422
																									60.82	46.93
																									58.06	43.77
																								60 nM - Rig 2	56.33	43.99	78.3574
																									60.82	49.64
																									58.06	43.66
																								100 nM - Rig 1	146.62	69.37	56.9343	56.8445	43.1555
																									102.95	63.91
																									99.78	65.62
																								100 nM - Rig 1	146.62	66.46	54.7059
																									102.95	60.95
																									99.78
																								100 nM - Rig 2	146.62	61.96	57.9276
																									102.95	67.63
																									99.78	72.78
																								100 nM - Rig 2	146.62	74.1	57.8102
																									102.95	58.1
																									99.78	69.76
																												Mean % loss	33.9406

## Sheet: Chlorpromazine
Supplemental Table 11. Concentrations measured in bioanalysis samples and percent drug losses for each drug and laboratory.
Chlorpromazine
Lab 1							Lab 2						Lab 3						Lab 4						Lab 5
Target drug concentration - Rig	Starting concentration (nM)	Final concentration (nM)	% Remaining	Mean % remaining	% Loss		Target drug concentration - Rig	Starting concentration (µM)	Final concentration (µM)	% Remaining	% Loss		Target drug concentration - Rig	Starting concentration (nM)	Final concentration (nM)	% Remaining	% Loss		Target drug concentration - Rig	Starting concentration (µM)	Final concentration (µM)	% Remaining	% Loss		Target drug concentration - Rig	Glass vessel concentration (nM)	Cell chamber concentration (nM)	% Remaining	Mean % remaining	% Loss
100 nM - Rig 1	119.27	88.68	77.6325	71.0306	22.3675		0.3 µM	0.47	0.29	51.5924	48.4076		30 nM	29.49	23.22	62.4352	37.5648		0.05 µM	0.06	BLQ*				100 nM - Rig 1	103.33	42.65	40.5411	41.0926	58.9074
	112.02	88.44						0.58	0.26					38.2	20.72						BLQ*					98.45	35.7
	112.02	89.4						0.52	0.26					34.48	19.85						BLQ*					96.51	42.58
100 nM - Rig 2	119.27	72.55	64.4287		35.5713		1 µM	0.97	0.88	93.266	6.73401		100 nM	128.16	80.43	65.1699	34.8301		0.2 µM	0.22	0.14	62.1212	37.8788		100 nM - Rig 2	103.33	39.46	41.644
	112.02	73.65						0.99	0.93					123.63	85.56						0.13					98.45	42.63
	112.02	74.99						1.01	0.96					130.15	82.92						0.14					96.51	42.13
300 nM - Rig 1	342.2	304.97	93.542	93.542	6.45801		3 µM	2.7	2.7	95.122	4.87805		300 nM	344.28	221.69	68.3906	31.6094		0.4 µM	0.44	0.31	65.1515	34.8485		300 nM - Rig 1	317.95	123.81	27.74	39.6487	60.3513
	336.3	326.17						2.8	2.7					345.86	262.72						0.29					367.13	70.39
	365.01	344.98						2.7	2.4					385.9	251.5						0.26					342.57	90.87
1000 nM - Rig 1	1176.03	971.01	79.1571	73.1559	20.8429		10 µM	9.7	7.8	78.0488	21.9512		1000 nM	1139.12	870.76	71.3668	28.6332		1 µM	1.16	0.75	65.2299	34.7701		300 nM - Rig 2	317.95	174.64	51.5574
	1130.84	935.93						9.8	7.1					1172.07	852.27						0.78					367.13	140.84
	1213.18	879.43						9.2	7.5					1218.98	796.34						0.74					342.57	214.35
1000 nM - Rig 2	1176.03	643.84	67.1547		32.8453																				1000 nM - Rig 1	1135.66	359.39	38.9697	50.8025	49.1975
	1130.84	871.75																	*below limit of quantification							952.64	470.52
	1213.18	848.29																								1083.65	406.19
3000 nM - Rig 1	3153.18	3061.7	97.4356	97.4356	2.56441																				1000 nM - Rig 2	1135.66	526.72	62.6353
	3430.46	2913.58																								952.64	703.75
	2515.52	2890.54																								1083.65	756.29
																									3000 nM - Rig 1	3071.1	1196.44	32.8741	42.3207	57.6793
				Mean % loss	20.1082					Mean % loss	20.4927					Mean % loss	33.1594					Mean % loss	35.8325			3158.78	916.2
																										3216.22	992.68
																									3000 nM - Rig 2	3071.1	1782.54	51.7674
																										3158.78	1492.2
																										3216.22	1615.26
																									10000 nM - Rig 1	12221.8	6252.5	45.187	47.3766	52.6234
																										11461.7	4443.7
																										10709.1	4844.8
																									10000 nM - Rig 2	12221.8	5352.9	49.5662
																										11461.7	4886.7
																										10709.1	6807.5
																													Mean % loss	55.7518

## Sheet: Clozapine
Supplemental Table 11. Concentrations measured in bioanalysis samples and percent drug losses for each drug and laboratory.
Clozapine
Lab 1							Lab 2						Lab 3						Lab 4						Lab 5
Target drug concentration - Rig	Starting concentration (nM)	Final concentration (nM)	% Remaining	Mean % remaining	% Loss		Target drug concentration - Rig	Starting concentration (nM)	Final concentration (nM)	% Remaining	% Loss		Target drug concentration - Rig	Starting concentration (nM)	Final concentration (nM)	% Remaining	% Loss		Target drug concentration - Rig	Starting concentration (nM)	Final concentration (nM)	% Remaining	% Loss		Target drug concentration - Rig	Starting concentration (nM)	Final concentration (nM)	% Remaining	% Loss
300 nM - Rig 1	247.737	252.57	99.3283	99.3283	0.67166		3000 nM	2868.14	2517.68	85.5297	14.4703		300 nM	248.28	207.56	88.9192	11.0808		300 nM	353.9	297	82.123	17.877		100 nM	81.3885	44.1479	55.3034	44.6966
	261.572	256.114						2980.8	2572.38					250.99	233.55						279.38					87.4219	46.8188
	247.622	243.163						3199.94	2649.42					260.69	234.64						295.52					84.2711	48.996
800 nM - Rig 1	667.656	606.378	93.1469	95.5546	6.85311		10000 nM	9309.03	8260.18	90.8734	9.12656		1000 nM	800.06	752.3	89.4553	10.5447		1000 nM	1121.56	988.08	88.1064	11.8936		1000 nM	947.212	449.888	54.9638	45.0362
	629.848	602.508						9242.82	8553.57					848.12	757.82						1023.36					887.859	478.772
	676.126	629.489						9959.42	9095.42					865.12	738.16						953.06					814.182	527.471
800 nM - Rig 2	667.656	657.852	97.9622		2.03777		30000 nM	30488	27460.5	88.0364	11.9636		3000 nM	2575.26	1981.32	82.8075	17.1925		2000 nM	2276.6	1938.4	86.6081	13.3919		3000 nM	2898.82	1560.26	58.0724	41.9276
	629.848	645.253						31918	28884.2					2539.5	2216.82						1968.6					2893.24	1747.63
	676.126	630.307						32102.7	26857.3					2650.62	2232.18						2008.16					2759.71	1658.33
3000 nM - Rig 1	2617.01	2370.56	85.9022	85.5506	14.0978		100000 nM	92463.4	88138.2	86.2429	13.7571		10000 nM	8422.2	7181.8	83.7574	16.2426		6000 nM	6317.04	5166.72	87.9273	12.0727		10000 nM	9642.27	5487.91	63.3844	36.6156
	2791.42	2370.26						96917.5	72873.6					9007.6	7329.8						5799					9114.53	5831.65
	2744.35	2262.59						95943.7	85060.3					9042.6	7661						5697.48					8794.76	6143.82
3000 nM - Rig 2	2617.01	2357.28	85.199		14.801
	2791.42	2327.29
	2744.35	2261.51
6000 nM - Rig 1	4811.65	4889.32	97.411	97.4417	2.58897
	5033.93	5001.23								Mean % loss	12.3294					Mean % loss	13.7651					Mean % loss	13.8088					Mean % loss	42.069
	4802.58	4378.38
6000 nM - Rig 2	4811.65	4750.78	97.4723		2.52769
	5033.93	4784.2
	4802.58	4742.93
				Mean % loss	6.22544

## Sheet: Disopyramide
Supplemental Table 11. Concentrations measured in bioanalysis samples and percent drug losses for each drug and laboratory.
Disopyramide
Lab 1							Lab 2						Lab 3						Lab 4						Lab 5
Target drug concentration - Rig	Starting concentration (nM)	Final concentration (nM)	% Remaining	Mean % remaining	% Loss		Target drug concentration - Rig	Starting concentration (nM)	Final concentration (nM)	% Remaining	% Loss		Target drug concentration - Rig	Starting concentration (nM)	Final concentration (nM)	% Remaining	% Loss		Target drug concentration - Rig	Starting concentration (nM)	Final concentration (nM)	% Remaining	% Loss		Target drug concentration - Rig	Starting concentration (nM)	Final concentration (nM)	% Remaining	Mean % remaining	% Loss
1500 nM - Rig 1	1351.62	1357.59	102.949	102.394	-2.94942		3000 nM	2971.44	2822.34	89.3851	10.6149		1000 nM	984.82	878.46	91.2716	8.72841		2000 nM	2102.44	2146.8	100.235	-0.235282		1000 nM - Rig 1	975.38	970.3	95.2586	95.6665	4.33352
	1344.03	1433.85						2903.94	2508.66					1004.36	931.54						2033.52					969.8	982.6
	1383.12	1407.63						3093.36	2685.72					1002.66	920.7						2141.84					970	824.06
1500 nM - Rig 2	1351.62	1446.15	101.838		-1.83805		10000 nM	9534.2	9972	97.0597	2.94033		3000 nM	3101.52	2881.62	94.1766	5.82335		4000 nM	4341.68	4223.04	98.0843	1.91569		1000 nM - Rig 2	975.38	946.84	96.0743
	1344.03	1341.6						10543.8	9761.4					3169.68	2984.76						4279.36					969.8	928.42
	1383.12	1365.99						9843.8	9308.6					3072.9	2933.58						4273.12					970	925.48
6000 nM - Rig 1	5362.08	5508.72	100.839	102.731	-0.839279		30000 nM	29889.6	32569.2	98.1682	1.83179		10000 nM	10627	9435.2	90.3907	9.6093		8000 nM	8508.32	8635.52	101.039	-1.03867		3000 nM - Rig 1	3250.26	3172.56	99.9412	100.408	-0.408468
	5304.96	5390.4						30696.6	28519.8					10264	9869						8718.56					3159.54	3184.98
	5361	5263.44						29587.8	27433.2					10847	9384						8436					3189.48	3236.1
6000 nM - Rig 2	5362.08	5618.76	104.623		-4.62277		100000 nM	96852	91478	92.0177	7.98234		30000 nM	32337.6	27822.6	90.498	9.502		20000 nM	23877.6	21590	90.2257	9.77429		3000 nM - Rig 2	3250.26	3227.1	100.876
	5304.96	10291.8*						98986	88450					31419.6	29847						21811.6					3159.54	3195.24
	5361	5560.56						98612	91018					32652	29578.8						21229.6					3189.48	3261
15000 nM - Rig 1	13728.6	14334.3	103.358	98.7109	-3.35804																				10000 nM - Rig 1	9667	9143.4	98.0412	97.9926	2.00738
	13911	14077.8																								9343.4	8935.8
	13518.3	14127.9																								8966.4	9349.6
15000 nM - Rig 2	13728.6	13246.8	94.0638		5.93616																				10000 nM - Rig 2	9667	9078.2	97.944
	13911	12930.9								Mean % loss	5.84233					Mean % loss	8.41577					Mean % loss	2.60401			9343.4	9092.2
	13518.3	12537																								8966.4	9231.2
45000 nM - Rig 1	43396.2	43997.4	101.178	100.9	-1.17836																				30000 nM - Rig 1	30426	30113.4	98.0377	95.8481	4.15189
	43740	44624.7																								31501.2	30649.8
	44461.8	44526.6																								31485.6	30816.6
45000 nM - Rig 2	43396.2	44146.8	100.622		-0.62235																				30000 nM - Rig 2	30426	29703.6	93.6585
	43740	43938																								31501.2	28480.8
	44461.8	44332.2																								31485.6	29304.6
				Mean % loss	-1.18401
																													Mean % loss	2.52108

## Sheet: Dofetilide
Supplemental Table 11. Concentrations measured in bioanalysis samples and percent drug losses for each drug and laboratory.
Dofetilide
Lab 1							Lab 2						Lab 3						Lab 4						Lab 5
Target drug concentration - Rig	Starting concentration (nM)	Final concentration (nM)	% Remaining	Mean % remaining	% Loss		Target drug concentration - Rig	Starting concentration (nM)	Final concentration (nM)	% Remaining	% Loss		Target drug concentration - Rig	Starting concentration (nM)	Final concentration (nM)	% Remaining	% Loss		Target drug concentration - Rig	Starting concentration (nM)	Final concentration (nM)	% Remaining	% Loss		Target drug concentration - Rig	Starting concentration (nM)	Final concentration (nM)	% Remaining	Mean % remaining	% Loss
1 nM - Rig 1	2.04	1.59	92.9104	99.7201	7.08955		10 nM	10.95	7.11	62.9812	37.0188		3 nM	3.87	4.1	107.742	-7.74194		5 nM	5.22	4.51	81.4815	18.5185		5 nM - Rig 1	6.08	5.31	86.3939	101.682	-1.68159
	1.61	1.68						11.79	7.63					3.8	3.71						4.59					6.17	5.21
	1.71	1.71						11.81	7.02					3.18	3.88						3.66					7.3	6.37
1 nM - Rig 2	2.04	2.11	106.53		-6.52985		30 nM	30.14	25.18	88.0466	11.9534		10 nM	11.45	13.5	112.802	-12.8022		10 nM	9.98	9.67	94.2886	5.71142		5 nM - Rig 1	6.08	6.35	96.2148
	1.61	1.84						28.93	24.76					12.74	13.78						8.96					6.17	7.33
	1.71	1.76						27.6	26.37					12.21	13.78						9.6					7.3	5.13
3 nM - Rig 1	4.63	4.55	97.5362	98.9493	2.46377		50 nM	41.5	41.31	96.809	3.191		30 nM	40.66	41.03	100.282	-0.282111		20 nM	18.91	19.88	105.658	-5.65838		5 nM - Rig 2	6.08	8.12	109.872
	4.47	4.34						45.11	41.76					39.42	40.8						20.19					6.17	7.19
	4.7	4.57						44.07	43.44					40.44	39.03						19.87					7.3	6.17
3 nM - Rig 2	4.63	4.92	100.362		-0.362319		100 nM	85.8	93.24	107.115	-7.115		100 nM	137.77	130.49	92.2505	7.74945		30 nM	27.7	27.91	104.368	-4.36823		5 nM - Rig 2	6.08	7.52	114.246
	4.47	4.25						84.65	88.64					136.78	125.88						27.3					6.17	7.37
	4.7	4.68						83.38	90.01					149.48	134.8						31.52					7.3
10 nM - Rig 1	16.55	12.85	93.7805	94.3166	6.21954																				10 nM - Rig 1	12.3	11.65	103.53	103.952	-3.95242
	15.48	18.36																								13.04	17.19
	19.26	16.89																								13.75	11.63
10 nM - Rig 2	16.55	16.21	94.8528		5.1472																				10 nM - Rig 1	12.3	12.89	95.3697
	15.48	15.76								Mean % loss	11.2621					Mean % loss	-3.2692					Mean % loss	3.55083			13.04	11.86
	19.26	16.68																								13.75	12.53
30 nM - Rig 1	46.64	46.96	96.8973	97.2505	3.10271																				10 nM - Rig 2	12.3	14.41	107.7
	50.13	46.8																								13.04	12.9
	47.62	46.15																								13.75	14.79
30 nM - Rig 2	46.64	47.3	97.6037		2.39629																				10 nM - Rig 2	12.3	14.22	109.21
	50.13	47.86																								13.04	14.08
	47.62	45.77																								13.75	14.39
																									30 nM - Rig 1	33.65	28.48	87.6993	105.43	-5.43048
				Mean % loss	2.44086																					34.69	32.83
																										35.15	29.45
																									30 nM - Rig 1	33.65	34.35	100.464
																										34.69	33.59
																										35.15	36.03
																									30 nM - Rig 2	33.65	36.82	119.799
																										34.69	43.96
																										35.15	43.2
																									30 nM - Rig 2	33.65	38.15	113.76
																										34.69	41.64
																										35.15	37.94
																									50 nM - Rig 1	58.89	59.42	96.407	106.354	-6.3537
																										54.81	58.86
																										64.7	53.71
																									50 nM - Rig 1	58.89	63.19	105.589
																										54.81	60.71
																										64.7	64.47
																									50 nM - Rig 2	58.89	66.65	114.036
																										54.81	66.9
																										64.7	69.89
																									50 nM - Rig 2	58.89	64.77	109.383
																										54.81	62.66
																										64.7	67.71
																									100 nM - Rig 1	131.34	119.87	95.006	114.914	-14.9135
																										136.92	125.9
																										130.02	132.62
																									100 nM - Rig 1	131.34	177.11	144.26
																										136.92	187.28
																										130.02	210.17
																									100 nM - Rig 2	131.34	149.9	109.501
																										136.92	145.5
																										130.02	140.72
																									100 nM - Rig 2	131.34	146.14	110.887
																										136.92	143.92
																										130.02	151.58
																													Mean % loss	-6.46634

## Sheet: Metoprolol
Supplemental Table 11. Concentrations measured in bioanalysis samples and percent drug losses for each drug and laboratory.
Metoprolol
Lab 1							Lab 2						Lab 3						Lab 4						Lab 5
Target drug concentration - Rig	Starting concentration (µM)	Final concentration (µM)	% Remaining	Mean % remaining	% Loss		Target drug concentration - Rig	Starting concentration (µM)	Final concentration (µM)	% Remaining	% Loss		Target drug concentration - Rig	Starting concentration (µM)	Final concentration (µM)	% Remaining	% Loss		Target drug concentration - Rig	Starting concentration (µM)	Final concentration (µM)	% Remaining	% Loss		Target drug concentration - Rig	Starting concentration (µM)	Final concentration (µM)	% Remaining	Mean % remaining	% Loss
20 µM - Rig 1	16.6	15.3	96.3928	103.407	3.60721		100 µM	97.6	95.6	100.423	-0.423131		10 µM	18.1	19.2	101.808	-1.80832		30 µM	25.749	22.318	90.5058	9.49422		10 µM - Rig 1	9.51	7.93	92.9705	94.3311	5.66893
	15.4	16.2						93.6	95.2					18.2	18.6						23.239					8.63	8.23
	17.9	16.6						92.4	94					19	18.5						24.356					8.32	8.44
20 µM - Rig 2	16.6	21	110.421		-10.4208		300 µM	277.2	266.4	97.3568	2.64317		30 µM	52.7	54.5	99.6278	0.372208		100 µM	86.62	85.548	97.8258	2.17425		10 µM - Rig 2	9.51	8.63	95.6916
	15.4	17.8						264	273.6					56.2	54						81.228					8.63	8.48
	17.9	16.3						276	255.6					52.3	52.1						87.434					8.32	8.21
100 µM - Rig 1	78	80.4	101.186	101.017	-1.18644		1000 µM	1112	1036	97.5	2.5		100 µM	192.8	191.2	100.696	-0.696379		200 µM	173.464	182.932	105.864	-5.86404		30 µM - Rig 1	26.7	27.7	97.7163	95.7933	4.20673
	79.6	77.2						1128	1112					189.6	192						184.64					28.3	27.1
	78.4	81.2						1120	1128					192	195.2						183.336					28.2	26.5
100 µM - Rig 2	78	77.2	100.847		-0.847458		3000 µM	2640	2868	107.601	-7.6006		300 µM	516	522	100	0		400 µM	339.384	316.12	96.4021	3.59789		30 µM - Rig 2	26.7	25.9	93.8702
	79.6	80						2616	2916					534	546						344.368					28.3	26
	78.4	80.8						2796	2880					558	540						321.032					28.2	26.2
200 µM - Rig 1	179.2	172.8	100.775	101.783	-0.775194																				100 µM - Rig 1	91.2	94	98.2482	98.0292	1.9708
	170.4	179.2																								94.4	88.4
	166.4	168																								88.4	86.8
200 µM - Rig 2	179.2	192	102.791		-2.7907																				100 µM - Rig 2	91.2	88.4	97.8102
	170.4	168.8								Mean % loss	-0.720139					Mean % loss	-0.533122					Mean % loss	2.35058			94.4	90
	166.4	169.6																								88.4	89.6
600 µM - Rig 1	472.8	525.6	108.626	104.633	-8.6262																				300 µM - Rig 1	260.4	249.6	91.9571	91.4209	8.57909
	530.4	578.4																								325.2	289.2
	499.2	528																								309.6	284.4
600 µM - Rig 2	472.8	523.2	100.639		-0.638978																				300 µM - Rig 2	260.4	277.2	90.8847
	530.4	496.8																								325.2
	499.2	492																								309.6	265.2
				Mean % loss	-2.70982
																													Mean % loss	5.10639

## Sheet: Ondansetron
Supplemental Table 11. Concentrations measured in bioanalysis samples and percent drug losses for each drug and laboratory.
Ondansetron
Lab 1						Lab 2						Lab 3						Lab 4						Lab 5
Target drug concentration - Rig	Starting concentration (nM)	Final concentration (nM)	% Remaining	% Loss		Target drug concentration - Rig	Starting concentration (nM)	Final concentration (nM)	% Remaining	% Loss		Target drug concentration - Rig	Starting concentration (nM)	Final concentration (nM)	% Remaining	% Loss		Target drug concentration - Rig	Starting concentration (nM)	Final concentration (nM)	% Remaining	% Loss		Target drug concentration - Rig	Starting concentration (nM)	Final concentration (nM)	% Remaining	% Loss
500 nM	983	971	100.133	-0.133156		1000 nM	929	835	92.3959	7.60413		300 nM	No Peak	6.61*				300 nM	262.35	260.58	100.605	-0.60479		300 nM	284	294	102.762	-2.7618
	981	997					856	783					No Peak	6.97*						256.7					281	298
	1040	1040					832	800					No Peak	6.41*						274.53					304	301
1500 nM	1470	1360	95.2278	4.77223		3000 nM	2790	2930	101.752	-1.75234		1000 nM	342	425	109.756	-9.7561		600 nM	515.07	506.48	97.2955	2.70449		1000 nM	926	1030	101.716	-1.71585
	1560	1530					2690	3020					393	398						511.86					968	1000
	1580	1500					3080	2760					413	437						485.08					1020	934
5000 nM	4750	4670	96.6981	3.30189		10000 nM	10750	9475	98.1231	1.87688		3000 nM	890	1170	105.022	-5.02221		2000 nM	1725.37	1789.86	101.929	-1.92944		3000 nM	2930	3020	87.5	12.5
	4710	4480					11350	12375					1090	1020						1755.41					3560	2860
	5380	5200					11200	10825					947	884						1730.71					3590	2940
15000 nM	14662.5	13762.5	91.1165	8.88346		30000 nM	32325	33075	97.9528	2.04724		10000 nM	19187.5	17062.5	95.5272	4.47284		4000 nM	3589.46	3309.16	93.9582	6.04176		10000 nM	9050	9825	97.541	2.45902
	16650	14512.5					29775	29775					19687.5	19687.5						3392.05					11025	11300
	14700	13650					33150	30450					19812.5	19312.5						3416.57					10425	8625
												*below level of quantification
			Mean % loss	4.20611					Mean % loss	2.44398					Mean % loss	-3.43515					Mean % loss	1.553					Mean % loss	2.62034

## Sheet: Pimozide
Supplemental Table 11. Concentrations measured in bioanalysis samples and percent drug losses for each drug and laboratory.
Pimozide
Lab 1						Lab 2						Lab 3						Lab 4						Lab 5
Target drug concentration - Rig	Starting concentration (nM)	Final concentration (nM)	% Remaining	% Loss		Target drug concentration - Rig	Starting concentration (nM)	Final concentration (nM)	% Remaining	% Loss		Target drug concentration - Rig	Starting concentration (nM)	Final concentration (nM)	% Remaining	% Loss		Target drug concentration - Rig	Starting concentration (nM)	Final concentration (nM)	% Remaining	% Loss		Target drug concentration - Rig	Starting concentration (nM)	Final concentration (nM)	% Remaining	Mean % remaining	% Loss
0.2 nM	BLQ*	BLQ*				10 nM	11.187	7.029	65.0713	34.9287		0.3 nM	0.222	0.044*				0.2 nM	0.2218	0.14818*				0.3 nM - Rig 1	0.358	0.121	36.1702	38.0204	61.9796
	BLQ*	BLQ*					10.989	6.963					0.199*	0.0227*						0.2049					0.351	0.139
	BLQ*	BLQ*					10.23	7.095					0.186*	0.0313*						0.1377*					0.372	0.131
1 nM	0.652	0.162*				30 nM	38.2	19.3	47.1274	52.8726		1 nM	0.749	0.253	34.6648	65.3352		1 nM	1.279	0.6771	61.7462	38.2538		0.3 nM - Rig 2		0.13	39.8705
	0.786	0.149*					41.5	18.9					0.67	0.171*						0.9524						0.15
	0.665	0.144*					40.4	18.4					0.684	0.233						0.7397						0.151
4 nM	3.12	1.86	60.828	39.172		100 nM	92.907	71.928	76.8029	23.1971		3 nM	2.17	0.787	35.391	64.609		2.4 nM	3.005	1.765	57.005	42.995		1 nM - Rig 1	1.33	0.438	38.0747	36.3649	63.6351
	3.05	2					90.909	68.265					2.29	0.782						1.67					1.01	0.456
	3.25	1.87					93.24	72.594					2.19	1.13*						1.704					1.14	0.431
40 nM	27.1932	15.7294	63.1313	36.8687		300 nM	292	208	73.3333	26.6667		10 nM	7.161	2.1219	30.3153	69.6847		4 nM	4.75	2.951	62.9123	37.0877		1 nM - Rig 2		0.349	34.6552
	35.86*	15.996					283	221					7.359	2.2407						3.063						0.431
	25.5936	18.2621					280	198					7.458	2.3001						2.951						0.426
																								3 nM - Rig 1	3.1	1.21	38.3047	40.5043	59.4957
*below level of quantification												*below level of quantification						*below level of quantification							3.11	1.17
																									3.11	1.19
																								3 nM - Rig 2		1.18	42.7039
			Mean % loss	38.0203					Mean % loss	34.4163					Mean % loss	66.543					Mean % loss	39.4455				1.45
																										1.35
																								10 nM - Rig 1	12.606	5.379	41.5063	42.5565	57.4435
																									13.101	5.61
																									13.728	5.379
																								10 nM - Rig 2		4.8939	43.6067
																										5.1546
																										7.1478
																												Mean % loss	60.6385

## Sheet: Ranolazine
Supplemental Table 11. Concentrations measured in bioanalysis samples and percent drug losses for each drug and laboratory.
Ranolazine
Lab 1							Lab 2						Lab 3						Lab 4						Lab 5
Target drug concentration - Rig	Starting concentration (µM)	Final concentration (µM)	% Remaining	Mean % remaining	% Loss		Target drug concentration - Rig	Starting concentration (µM)	Final concentration (µM)	% Remaining	% Loss		Target drug concentration - Rig	Starting concentration (µM)	Final concentration (µM)	% Remaining	% Loss		Target drug concentration - Rig	Starting concentration (µM)	Final concentration (µM)	% Remaining	% Loss		Target drug concentration - Rig	Starting concentration (µM)	Final concentration (µM)	% Remaining	Mean % remaining	% Loss
0.6 µM - Rig 1	1.14	0.97	99.262	98.7085	0.738007		30 µM	35.13	41.53	113.201	-13.2013		1 µM	0.86	0.87	113.734	-13.7339		2 µM	2.11	2.09	101.106	-1.10585		1 µM - Rig 1	0.8	0.82	102.041	98.1633	1.83673
	0.8	0.8						36.26	38.92					0.74	0.99						2.19					0.81	0.9
	0.77	0.92						34.66	39.6					0.73	0.79						2.12					0.84	0.78
0.6 µM - Rig 2	1.14	0.77	98.155		1.84502		100 µM	77.2	118.5	128.856	-28.8564		3 µM	2.42	2.12	80.1735	19.8265		5 µM	5.37	4.69	92.9857	7.01428		1 µM - Rig 2		0.67	94.2857
	0.8	1.03						103.2	119.5					2.47	2.16						5.45						0.81
	0.77	0.86						100.3	123.7					3.18	2.19						4.84						0.83
2 µM - Rig 1	3.47	3.07	102.952	102.153	-2.95203		300 µM	304.2	299.1	96.3201	3.6799		10 µM	10.74	10.14	96.703	3.29705		10 µM	10.58	9.82	94.9275	5.07246		3 µM - Rig 1	3.21	2.56	92.8339	91.6395	8.36048
	2.42							318.1	290.8					10.85	10.35						9.64					3.21	2.83
	2.24	2.51							309.2					10.56	10.6						10.67					2.79	3.16
2 µM - Rig 2	3.47	1.97	101.353		-1.35301		1000 µM	1018	957	89.5522	10.4478		30 µM	32.01	31.92	99.5625	0.437546		25 µM	26.28	26.75	97.9198	2.08016		3 µM - Rig 2		2.66	90.4452
	2.42	3.67						1008	923					32.64	32.16						25.19						2.82
	2.24	2.6						1123	940					31.34	31.49						25.26						2.85
6 µM - Rig 1	6.75	6.35	96.1722	93.8038	3.82775																				10 µM - Rig 1	9.51	7.92	91.9309	70.1198	29.8802
	8.32	6.96																								9.31	9.24
	5.83	6.79																								9.56	8.93
6 µM - Rig 2	6.75	5.88	91.4354		8.56459																				10 µM - Rig 2		3.09	48.3087
	8.32	6.13								Mean % loss	-6.98252					Mean % loss	2.4568					Mean % loss	3.26526				4.86
	5.83	7.1																									5.76
20 µM - Rig 1	19.43	20.01	121.783	109.47	-21.7835																				30 µM - Rig 1	24.83	29.14	126.297	117.043	-17.0432
	21.05	33.91																								24.72	34.86
	29.16	30.89																								26.58	32.15
20 µM - Rig 2	19.43	25.76	97.1568		2.84319																				30 µM - Rig 2		25.54	107.789
	21.05	19.83																									28.14
	29.16	22.07																									28.38
																									10 µM - Rig 1	90.87	78.61	90.0576	93.3271	6.67295
				Mean % loss	-1.03374																					88.88	85.88
																										96.14	83.97
																									10 µM - Rig 2		83.31	96.5965
																											92.21
																											90.98
																													Mean % loss	5.94143

[truncated: 18 more sheets: Sotalol, Tamoxifen, Terfenadine, Verapamil, Astemizole, Bepridil, Clarithromycin, Diltiazem, Domperidone, Droperidol, Hydrodolasetron, Ibutilide, Mexiletine, Moxifloxacin, Pitolisant, Quinine, Risperidone, Vandetanib]
